# Supplementary material for: Distinct Basal Gut Microbiota Profiles Are Associated with Strain-Specific Lung Responses to Aspergillus fumigatus
Source: Biology (Basel). 2026 Jul 11;15(14):1132. doi: 10.3390/biology15141132 (PMC13404131; doi:10.3390/biology15141132)
Supplement: Supplementary file 1 [file biology-15-01132-s001.zip › Supplementary File 1.xlsx]

## Sheet: Table S1
Reads obtained per sample table
Sample	Total_reads	Combined_reads	Uncombined_reads	Percent_combined(%)	Combined_base(bp)	Min_len(bp)	Max_len(bp)	Avg_len(bp)
AO10	109688	97691	11997	89.06	40760244	38	430	417
AO11	110497	101088	9409	91.48	42296272	45	430	418
AO12	86080	77660	8420	90.22	31856204	49	430	410
AO13	108195	72256	35939	66.78	25963184	46	430	359
AO14	82481	60183	22298	72.97	24758733	37	430	411
AO15	89760	82411	7349	91.81	34477462	41	430	418
AO16	46562	38415	8147	82.5	15762154	49	430	410
AO17	91179	85279	5900	93.53	35942739	41	430	421
AO18	113160	109843	3317	97.07	45586018	104	430	415
AO19	70675	67714	2961	95.81	28300377	127	430	418
AO1	83670	77827	5843	93.02	32521705	55	430	418
AO20	82538	74106	8432	89.78	30529608	51	430	412
AO21	104473	98084	6389	93.88	40874610	64	430	417
AO22	117223	113456	3767	96.79	47322261	64	430	417
AO23	92890	89821	3069	96.7	37969186	153	430	423
AO24	92599	89719	2880	96.89	37602010	82	430	419
AO25	80797	73695	7102	91.21	31136324	82	430	423
AO26	109410	106134	3276	97.01	44437627	64	430	419
AO27	91185	88236	2949	96.77	36803939	92	430	417
AO28	94962	92150	2812	97.04	38895189	159	430	422
AO29	96656	94320	2336	97.58	39447099	196	430	418
AO2	101560	72168	29392	71.06	28454685	51	430	394
AO30	87700	84202	3498	96.01	35232983	52	430	418
AO31	119244	114981	4263	96.42	48679130	51	430	423
AO32	116106	112328	3778	96.75	47107786	253	430	419
AO33	116629	112964	3665	96.86	47981230	126	430	425
AO34	113382	109835	3547	96.87	46616921	194	430	424
AO3	136534	118806	17728	87.02	47936487	38	430	403
AO4	82033	76807	5226	93.63	32456181	52	430	423
AO5	86592	50721	35871	58.57	18475054	48	430	364
AO6	79266	71241	8025	89.88	29925787	49	430	420
AO7	56875	34054	22821	59.88	11620301	51	430	341
AO8	88548	68275	20273	77.11	28018984	51	430	410
AO9	107497	79775	27722	74.21	32369276	37	430	406
DA10	94211	62150	32061	65.97	22448374	40	430	361
DA11	117118	85014	32104	72.59	30965907	50	430	364
DA12	88847	68803	20044	77.44	28725589	42	430	418
DA13	104325	85576	18749	82.03	35249064	50	430	412
DA14	106384	89410	16974	84.04	37852495	44	430	423
DA15	87823	54936	32887	62.55	22340834	37	430	407
DA16	103509	91004	12505	87.92	37311725	109	430	410
DA17	47046	32620	14426	69.34	10113128	52	430	310
DA18	59124	40025	19099	67.7	13164362	52	430	329
DA19	104059	96420	7639	92.66	40381612	49	430	419
DA1	49814	32473	17341	65.19	11311784	34	430	348
DA20	100182	88824	11358	88.66	37184108	51	430	419
DA21	102290	93577	8713	91.48	39352016	109	430	421
DA22	117211	108348	8863	92.44	45426027	101	430	419
DA23	79015	74349	4666	94.09	31082972	115	430	418
DA24	115261	110952	4309	96.26	46602430	218	430	420
DA25	72981	69740	3241	95.56	29393747	126	430	421
DA26	73738	70249	3489	95.27	29977347	220	430	427
DA27	47559	45421	2138	95.5	19332555	153	430	426
DA28	33350	30755	2595	92.22	13104187	53	430	426
DA29	59790	56905	2885	95.17	23852219	147	430	419
DA2	102487	81666	20821	79.68	34244255	50	430	419
DA30	44163	41562	2601	94.11	17422229	52	430	419
DA31	55996	53686	2310	95.87	22502759	52	430	419
DA32	62196	59860	2336	96.24	25239171	62	430	422
DA33	50921	48797	2124	95.83	20716156	260	430	425
DA34	54934	52144	2790	94.92	22115492	215	430	424
DA35	112422	105886	6536	94.19	44612848	52	430	421
DA36	117262	111704	5558	95.26	47315258	51	430	424
DA3	95806	73156	22650	76.36	24409022	79	430	334
DA4	75855	64753	11102	85.36	27094318	51	430	418
DA5	107842	85572	22270	79.35	30907953	54	430	361
DA6	88422	67116	21306	75.9	22810243	37	430	340
DA7	112077	82325	29752	73.45	31260376	69	430	380
DA8	63751	49031	14720	76.91	14535009	61	430	296
DA9	131454	92938	38516	70.7	36526482	33	430	393
#Total	6285871	5453992	831879	86.77	2225001803	260	430	408

## Sheet: Table S2
Sample Name	Raw PE(#)	Combined(#)	Qualified(#)	Nochime(#)	Base(nt)	AvgLen(nt)	Q20	Q30	GC%	Effective%
AO10	109688	97691	94777	86356	36231591	420	98.41	94.68	50.07	78.73
AO11	110497	101088	96613	93488	39517690	423	98.23	94.23	49.76	84.61
AO12	86080	77660	70385	69006	29161494	423	98.16	94.07	49.26	80.16
AO13	108195	72256	55576	54513	21125426	388	98.02	93.99	49.27	50.38
AO14	82481	60183	55777	55000	23075529	420	98.24	94.28	48.51	66.68
AO15	89760	82411	77014	75009	31929126	426	97.99	93.51	51.47	83.57
AO16	46562	38415	35196	33816	14264319	422	98.52	95.03	50.35	72.63
AO17	91179	85279	82969	81255	34394709	423	98.34	94.54	48.16	89.12
AO18	113160	109843	108431	102179	42431017	415	98.65	95.39	52.87	90.3
AO19	70675	67714	66757	62128	25984788	418	98.55	95.22	53.18	87.91
AO1	83670	77827	73883	72648	30768811	424	98.33	94.55	47.99	86.83
AO20	82538	74106	71669	67318	27961816	415	98.62	95.23	52.13	81.56
AO21	104473	98084	96624	86221	35950252	417	98.54	95.06	52.61	82.53
AO22	117223	113456	111894	98602	41122728	417	98.45	94.81	52.63	84.11
AO23	92890	89821	88243	82971	35088152	423	98.35	94.62	52.18	89.32
AO24	92599	89719	88477	84437	35376874	419	98.48	94.89	52.03	91.19
AO25	80797	73695	72197	67538	28579719	423	98.28	94.41	53.28	83.59
Quality control data table
AO26	109410	106134	104412	98283	41149382	419	98.42	94.63	52.12	89.83
AO27	91185	88236	87139	78621	32849836	418	98.64	95.39	53.58	86.22
AO28	94962	92150	90782	83446	35275109	423	98.51	95.02	52.36	87.87
AO29	96656	94320	93101	86169	36050120	418	98.6	95.31	52.66	89.15
AO2	101560	72168	59975	56779	23727937	418	98.53	94.94	51.7	55.91
AO30	87700	84202	82967	75686	31713922	419	98.67	95.4	52.43	86.3
AO31	119244	114981	112882	106062	44913327	423	98.3	94.48	50.95	88.95
AO32	116106	112328	110295	105038	44023787	419	98.03	93.79	51.93	90.47
AO33	116629	112964	110727	106521	45222042	425	97.97	93.57	50.83	91.33
AO34	113382	109835	107551	100994	42882836	425	98.22	94.19	51.27	89.07
AO3	136534	118806	107259	99432	41281776	415	97.63	92.78	51.94	72.83
AO4	82033	76807	73125	71484	30502168	427	98.04	93.64	51.48	87.14
AO5	86592	50721	34753	32916	13448001	409	97.77	93.12	52.09	38.01
AO6	79266	71241	68687	67507	28584740	423	98.39	94.66	47.86	85.17
AO7	56875	34054	33828	32886	11131456	338	98.87	96.35	46.87	57.82
AO8	88548	68275	63099	61781	25920118	420	98.3	94.43	48.5	69.77
AO9	107497	79775	71984	67038	28005326	418	98.25	94.31	49.32	62.36
DA10	94211	62150	42925	40425	16378239	405	97.64	92.83	51.11	42.91
DA11	117118	85014	58760	56052	22829658	407	98.53	95.09	50.43	47.86
DA12	88847	68803	65914	61320	25873908	422	97.7	92.72	49.06	69.02
DA13	104325	85576	82184	74569	30983328	415	98.03	93.72	51.42	71.48
DA14	106384	89410	86432	81121	34502268	425	97.84	93.19	51.54	76.25
DA15	87823	54936	47823	44806	18856156	421	97.37	92.23	52.05	51.02
DA16	103509	91004	89802	88582	36289416	410	98.47	94.93	49.19	85.58
DA17	47046	32620	32135	31511	9713944	308	98.96	96.78	42.97	66.98
DA18	59124	40025	21881	21171	8273232	391	98.65	95.49	48.52	35.81
DA19	104059	96420	95008	85240	35706920	419	98.16	94.06	53.74	81.92
DA1	49814	32473	32152	31629	10981114	347	98.89	96.31	47.32	63.49
DA20	100182	88824	86774	78987	33176499	420	98.02	93.72	54.47	78.84
DA21	102290	93577	91995	84240	35466089	421	98.03	93.75	53.7	82.35
DA22	117211	108348	106735	96833	40641572	420	98.06	93.67	53.8	82.61
DA23	79015	74349	73123	62150	26013954	419	98.5	95.07	53.18	78.66
DA24	115261	110952	109518	98445	41346463	420	98.59	95.21	52.36	85.41
DA25	72981	69740	68743	64492	27189347	422	98.54	95.17	51.68	88.37
DA26	73738	70249	69155	65085	27796192	427	98.3	94.55	53.81	88.27
DA27	47559	45421	44769	42510	18097680	426	98.47	94.96	52.94	89.38
DA28	33350	30755	30270	28285	12062283	426	98.29	94.52	53.15	84.81
DA29	59790	56905	56031	52524	22028680	419	98.49	95.02	53.28	87.85
DA2	102487	81666	79496	76935	32390500	421	98.12	93.89	49	75.07
DA30	44163	41562	40939	38354	16095407	420	98.65	95.38	52.62	86.85
DA31	55996	53686	52973	48978	20519771	419	98.56	95.18	52.41	87.47
DA32	62196	59860	58983	55416	23375640	422	98.41	94.76	52.78	89.1
DA33	50921	48797	48106	44783	19019308	425	98.4	94.74	51.23	87.95
DA34	54934	52144	51361	46716	19834630	425	98.6	95.26	50.43	85.04
DA35	112422	105886	103548	94875	40096219	423	98.6	95.29	53.91	84.39
DA36	117262	111704	109824	99797	42340611	424	98.54	95.04	52.54	85.11
DA3	95806	73156	35345	33614	14000286	417	98.17	94.11	50.81	35.09
DA4	75855	64753	62695	62083	26118062	421	98.15	94.04	48.45	81.84
DA5	107842	85572	84815	76757	27249659	355	98.6	95.44	47.93	71.18
DA6	88422	67116	66531	62907	21071489	335	98.85	96.31	45.98	71.14
DA7	112077	82325	62645	61283	25458401	415	98	93.7	49.74	54.68
DA8	63751	49031	48719	48255	14240129	295	99.14	97.32	41.3	75.69
DA9	131454	92938	79514	73389	30060753	410	97.2	92	52.07	55.83

## Sheet: Table S3
The primer sequences table
#SampleID	BarcodeSequence	LinkerPrimerSequence
AO13	TAGCTT,GGTAGC	CCTAYGGGRBGCASCAG,GGACTACNNGGGTATCTAAT
AO18	GGCTAC,GGTAGC	CCTAYGGGRBGCASCAG,GGACTACNNGGGTATCTAAT
AO2	GCCAAT,GGTAGC	CCTAYGGGRBGCASCAG,GGACTACNNGGGTATCTAAT
DA11	CGATGT,GGTAGC	CCTAYGGGRBGCASCAG,GGACTACNNGGGTATCTAAT
DA16	AGTCAA,GGTAGC	CCTAYGGGRBGCASCAG,GGACTACNNGGGTATCTAAT
AO1	TGACCA,ACTGAT	CCTAYGGGRBGCASCAG,GGACTACNNGGGTATCTAAT
AO10	CGATGT,ATGAGC	CCTAYGGGRBGCASCAG,GGACTACNNGGGTATCTAAT
AO11	AGTCAA,ATGAGC	CCTAYGGGRBGCASCAG,GGACTACNNGGGTATCTAAT
AO12	TGACCA,ATGAGC	CCTAYGGGRBGCASCAG,GGACTACNNGGGTATCTAAT
AO14	GCCAAT,ATGAGC	CCTAYGGGRBGCASCAG,GGACTACNNGGGTATCTAAT
AO15	ATGTCA,ATGAGC	CCTAYGGGRBGCASCAG,GGACTACNNGGGTATCTAAT
AO16	ACTTGA,ATGAGC	CCTAYGGGRBGCASCAG,GGACTACNNGGGTATCTAAT
AO17	GATCAG,ATGAGC	CCTAYGGGRBGCASCAG,GGACTACNNGGGTATCTAAT
AO19	GGCTAC,ATGAGC	CCTAYGGGRBGCASCAG,GGACTACNNGGGTATCTAAT
AO20	CTTGTA,ATGAGC	CCTAYGGGRBGCASCAG,GGACTACNNGGGTATCTAAT
AO21	ATCACG,ATTCCT	CCTAYGGGRBGCASCAG,GGACTACNNGGGTATCTAAT
AO22	CGATGT,ATTCCT	CCTAYGGGRBGCASCAG,GGACTACNNGGGTATCTAAT
AO23	TGACCA,ATTCCT	CCTAYGGGRBGCASCAG,GGACTACNNGGGTATCTAAT
AO24	ACAGTG,ATTCCT	CCTAYGGGRBGCASCAG,GGACTACNNGGGTATCTAAT
AO25	GCCAAT,ATTCCT	CCTAYGGGRBGCASCAG,GGACTACNNGGGTATCTAAT
AO26	ATGTCA,ATTCCT	CCTAYGGGRBGCASCAG,GGACTACNNGGGTATCTAAT
AO27	ACTTGA,ATTCCT	CCTAYGGGRBGCASCAG,GGACTACNNGGGTATCTAAT
AO28	TAGCTT,ATTCCT	CCTAYGGGRBGCASCAG,GGACTACNNGGGTATCTAAT
AO29	GGCTAC,ATTCCT	CCTAYGGGRBGCASCAG,GGACTACNNGGGTATCTAAT
AO30	CTTGTA,ATTCCT	CCTAYGGGRBGCASCAG,GGACTACNNGGGTATCTAAT
AO31	ATCACG,CAAAAG	CCTAYGGGRBGCASCAG,GGACTACNNGGGTATCTAAT
AO32	CGATGT,CAAAAG	CCTAYGGGRBGCASCAG,GGACTACNNGGGTATCTAAT
AO33	AGTCAA,CAAAAG	CCTAYGGGRBGCASCAG,GGACTACNNGGGTATCTAAT
AO34	TGACCA,CAAAAG	CCTAYGGGRBGCASCAG,GGACTACNNGGGTATCTAAT
AO4	ATGTCA,ACTGAT	CCTAYGGGRBGCASCAG,GGACTACNNGGGTATCTAAT
AO6	TAGCTT,ACTGAT	CCTAYGGGRBGCASCAG,GGACTACNNGGGTATCTAAT
AO8	CTTGTA,ACTGAT	CCTAYGGGRBGCASCAG,GGACTACNNGGGTATCTAAT
AO9	ATCACG,ATGAGC	CCTAYGGGRBGCASCAG,GGACTACNNGGGTATCTAAT
DA23	ATCACG,GGTAGC	CCTAYGGGRBGCASCAG,GGACTACNNGGGTATCTAAT
DA24	CGATGT,GGTAGC	CCTAYGGGRBGCASCAG,GGACTACNNGGGTATCTAAT
DA25	AGTCAA,GGTAGC	CCTAYGGGRBGCASCAG,GGACTACNNGGGTATCTAAT
DA26	TGACCA,GGTAGC	CCTAYGGGRBGCASCAG,GGACTACNNGGGTATCTAAT
DA27	ACAGTG,GGTAGC	CCTAYGGGRBGCASCAG,GGACTACNNGGGTATCTAAT
DA28	GCCAAT,GGTAGC	CCTAYGGGRBGCASCAG,GGACTACNNGGGTATCTAAT
DA29	ATGTCA,GGTAGC	CCTAYGGGRBGCASCAG,GGACTACNNGGGTATCTAAT
DA30	ACTTGA,GGTAGC	CCTAYGGGRBGCASCAG,GGACTACNNGGGTATCTAAT
DA31	GATCAG,GGTAGC	CCTAYGGGRBGCASCAG,GGACTACNNGGGTATCTAAT
DA32	TAGCTT,GGTAGC	CCTAYGGGRBGCASCAG,GGACTACNNGGGTATCTAAT
DA33	GGCTAC,GGTAGC	CCTAYGGGRBGCASCAG,GGACTACNNGGGTATCTAAT
DA34	CTTGTA,GGTAGC	CCTAYGGGRBGCASCAG,GGACTACNNGGGTATCTAAT
DA35	ATCACG,ACTGAT	CCTAYGGGRBGCASCAG,GGACTACNNGGGTATCTAAT
DA36	CGATGT,ACTGAT	CCTAYGGGRBGCASCAG,GGACTACNNGGGTATCTAAT
DA4	ACAGTG,GTTTCG	CCTAYGGGRBGCASCAG,GGACTACNNGGGTATCTAAT
DA3	ATGTCA,CGTACG	CCTAYGGGRBGCASCAG,GGACTACNNGGGTATCTAAT
DA5	ACTTGA,CGTACG	CCTAYGGGRBGCASCAG,GGACTACNNGGGTATCTAAT
DA6	GATCAG,CGTACG	CCTAYGGGRBGCASCAG,GGACTACNNGGGTATCTAAT
DA7	TAGCTT,CGTACG	CCTAYGGGRBGCASCAG,GGACTACNNGGGTATCTAAT
AO3	GATCAG,GTTTCG	CCTAYGGGRBGCASCAG,GGACTACNNGGGTATCTAAT
AO5	TAGCTT,GTTTCG	CCTAYGGGRBGCASCAG,GGACTACNNGGGTATCTAAT
AO7	GGCTAC,GTTTCG	CCTAYGGGRBGCASCAG,GGACTACNNGGGTATCTAAT
DA1	AGTCAA,GTTTCG	CCTAYGGGRBGCASCAG,GGACTACNNGGGTATCTAAT
DA10	GCCAAT,GTTTCG	CCTAYGGGRBGCASCAG,GGACTACNNGGGTATCTAAT
DA17	ATGTCA,GTTTCG	CCTAYGGGRBGCASCAG,GGACTACNNGGGTATCTAAT
DA18	ACTTGA,GTTTCG	CCTAYGGGRBGCASCAG,GGACTACNNGGGTATCTAAT
DA8	TGACCA,GTTTCG	CCTAYGGGRBGCASCAG,GGACTACNNGGGTATCTAAT
DA9	ACAGTG,GTTTCG	CCTAYGGGRBGCASCAG,GGACTACNNGGGTATCTAAT
DA12	CGATGT,CGTACG	CCTAYGGGRBGCASCAG,GGACTACNNGGGTATCTAAT
DA13	AGTCAA,CGTACG	CCTAYGGGRBGCASCAG,GGACTACNNGGGTATCTAAT
DA14	TGACCA,CGTACG	CCTAYGGGRBGCASCAG,GGACTACNNGGGTATCTAAT
DA15	ACAGTG,CGTACG	CCTAYGGGRBGCASCAG,GGACTACNNGGGTATCTAAT
DA19	GATCAG,CGTACG	CCTAYGGGRBGCASCAG,GGACTACNNGGGTATCTAAT
DA2	CGATGT,GTTTCG	CCTAYGGGRBGCASCAG,GGACTACNNGGGTATCTAAT
DA20	TAGCTT,CGTACG	CCTAYGGGRBGCASCAG,GGACTACNNGGGTATCTAAT
DA21	GGCTAC,CGTACG	CCTAYGGGRBGCASCAG,GGACTACNNGGGTATCTAAT
DA22	CTTGTA,CGTACG	CCTAYGGGRBGCASCAG,GGACTACNNGGGTATCTAAT
