# Supplementary material for: Distinct Basal Gut Microbiota Profiles Are Associated with Strain-Specific Lung Responses to Aspergillus fumigatus
Source: Biology (Basel). 2026 Jul 11;15(14):1132. doi: 10.3390/biology15141132 (PMC13404131; doi:10.3390/biology15141132)
Supplement: Supplementary file 1 [file biology-15-01132-s001.zip › Supplementary File 2.xlsx]

## Sheet: Table S1
Daily fluid and antibiotic intake in uninfected DA and AO rats
One-way ANOVA with Tukey's post hoc comparison
	DA uninfected	DA uninfected		AO uninfected	AO uninfected
	Water	Antibiotic	p-value	Water	Antibiotic	p-value	p-value DA vs AO (Water)	p-value DA vs AO (Antibiotic)	Partial eta-squared	Observed power (alpha= 0.05)
Daily fluid intake (ml)	31.4 ± 2.6	38.0 ± 3.1	0.0002	42.9 ± 5.1	46.3 ± 3.1	0.03	0.0002	0.0002	0.733643	1
Daily Antibiotic intake
(g/kg BM)
Neomycin	/	0.11 ± 0.02		/	0.10 ± 0.02			0.879	0.932107	1
Gentamicin	/	0.11 ± 0.02		/	0.10 ± 0.02			0.879	0.932107	1
Vancomycin	/	0.05 ± 0.01		/	0.05 ± 0.01			0.841	0.941021	1

## Sheet: Table S2
Alpha diversity in the lungs and feces of uninfected DA and AO rats
One-way ANOVA with Tukey's post hoc comparison
examined parameters	DA uninfecetd	DA uninfected		AO uninfected	AO uninfected
Lungs	Water	Antibiotic	p-value	Water	Antibiotic	p-value	p-value DA vs AO (Water)	p-value DA vs AO (Antibiotic)	Partial eta-squared	Observed power (alpha=0.05)
Observed species	755.0 ± 187.6	889.5 ± 174.6	0.881	683.3 ± 423.3	451.5±149.9	0.599	0.979	0.131	0.334685	0.391629
Shannon index	5.24 ± 1.09	4.87 ± 1.60	0.987	4.00 ± 2.22	2.28±0.96	0.428	0.68	0.136	0.420207	0.540811
Chao1 index	1162.1 ± 266.7	1059.9 ± 148.0	0.959	1032.6 ± 455.1	822.1±199.1	0.741	0.921	0.666	0.193207	0.201025
Feces
Observed species	389.0 ± 85.1	305.75 ± 51.2	0.2424	497.0 ± 49.2	130.5 ± 40.0	0.0002	0.095	0.006	0.873238	1
Shannon index	4.59 ± 0.17	4.14 ± 0.41	0.505	5.06 ± 0.45	2.87 ± 0.64	0.0003	0.48	0.008	0.815865	0.999793
Chao1 index	513.9 ± 137.4	500.0 ± 157.4	0.999	658.6±69.1	250.69 ± 115.67	0.003	0.392	0.0628	0.649778	0.932215

## Sheet: Table S3
Alpha diversity in the lungs and feces of infected DA and AO rats
One-way ANOVA with Tukey's post hoc comparison
examined parameters	DA infected	DA infected		AO infected	AO infected
Lungs	Water	Antibiotic	p-value	Water	Antibiotic	p-value	p-value DA vs AO (Water)	p-value DA vs AO (Antibiotic)	Partial eta-squared	Observed power (alpha=0.05)
Observed species	810.0 ± 385.8	1050.2 ± 255.3	0.722	677.6 ± 434.6	601.5 ± 332.1	0.989	0.936	0.286	0.219253	0.29754
Shannon index	4.21 ± 2.26	4.88 ± 1.22	0.941	3.77 ± 2.01	3.21 ± 1.88	0.969	0.982	0.561	0.113769	0.153083
Chao1 index	1115.3 ± 462.7	1454.9 ± 441.1	0.657	983.8 ± 502.8	975.5 ± 423.1	0.999	0.968	0.434	0.186379	0.247337
Feces
Observed species	708.0 ± 151.8	229.0 ± 118.2	0.0002	529.2 ± 47.9	275.3 ± 61.8	0.013	0.074	0.914	0.812284	0.999994
Shannon index	5.13 ± 0.41	3.02 ± 0.85	0.0003	5.36 ± 0.46	2.98 ± 0.30	0.0002	0.92	0.999	0.837743	1
Chao1 index	999.6 ± 169.0	349.7 ± 193.1	0.0002	691.8 ± 86.7	448.3 ± 98.4	0.029	0.003	0.605	0.820946	1

## Sheet: Table S4
The effect of antibiotic treatment on the relative abundance of fecal bacteria at the class level in uninfected DA and AO rats
The analysis was performed with Kruskal-Wallis test followed by Duns post hoc test, with Benjamini-Hochberg FDR correction and η²[H] method to estimate effect size
Class	.y..x.x	group1	group2	p.y	method.x	p.adj.y	p.adj.signif.y	p.x	p.adj.x	p.adj.signif.x	effsize.y	method		group	number of samples per group
Actinobacteria	Abundance	DA uninfected water	DA uninfected antibiotic	0.0221	Kruskal-Wallis	0.0442	*	0.2985	0.3582	ns	0.551471	eta2[H]		DA uninfected /Water	4
Actinobacteria	Abundance	DA uninfected water	AO uninfected water	0.0221	Kruskal-Wallis	0.0442	*	0.00297371	0.0178423	*	0.551471	eta2[H]		DA uninfected /Antibiotic	4
Actinobacteria	Abundance	DA uninfected antibiotic	AO uninfected antibiotic	0.0221	Kruskal-Wallis	0.0442	*	0.372858	0.372858	ns	0.551471	eta2[H]		AO uninfected /Water	4
Actinobacteria	Abundance	AO uninfected water	AO uninfected antibiotic	0.0221	Kruskal-Wallis	0.0442	*	0.2985	0.3582	ns	0.551471	eta2[H]		AO uninfected /Antibiotic	4
Coriobacteriia	Abundance	DA uninfected water	DA uninfected antibiotic	0.00614	Kruskal-Wallis	0.03684	*	0.0535093	0.107019	ns	0.783088	eta2[H]
Coriobacteriia	Abundance	DA uninfected water	AO uninfected water	0.00614	Kruskal-Wallis	0.03684	*	0.881931	0.881931	ns	0.783088	eta2[H]
Coriobacteriia	Abundance	DA uninfected antibiotic	AO ininfected antibiotic	0.00614	Kruskal-Wallis	0.03684	*	0.2985	0.3582	ns	0.783088	eta2[H]
Coriobacteriia	Abundance	AO uninfecetd water	AO uninfected antibiotic	0.00614	Kruskal-Wallis	0.03684	*	0.0047737	0.0143211	*	0.783088	eta2[H]
Gammaproteobacteria	Abundance	DA uninfected water	DA uninfected antibiotic	0.014	Kruskal-Wallis	0.042	*	0.00297371	0.0178423	*	0.634191	eta2[H]
Gammaproteobacteria	Abundance	DA uninfected water	AO uninfected water	0.014	Kruskal-Wallis	0.042	*	0.71041	0.71041	ns	0.634191	eta2[H]
Gammaproteobacteria	Abundance	DA uninfected antibiotic	AO uninfected antibiotic	0.014	Kruskal-Wallis	0.042	*	0.118882	0.237384	ns	0.634191	eta2[H]
Gammaproteobacteria	Abundance	AO uninfected water	AO uninfected antibiotic	0.014	Kruskal-Wallis	0.042	*	0.2985	0.3582	ns	0.634191	eta2[H]

## Sheet: Table S5
Top 10 drivers of community variations in uninfected DA and AO rats
Spearman correlations between genus-level relative abundances and the first principal coordinate (PC1) from PCoA presented with the correlation coefficients and Benjamini-Hochgerg p value
Genus	Rho	Pvalue	FDR
Turicibacter	-0.97619	0.000396825	0.00190146
NK4A214_group	0.97619	0.000396825	0.00190146
Allobaculum	0.952381	0.00114087	0.00190146
UCG-005	0.952381	0.00114087	0.00190146
Christensenellaceae_R-7_group	0.952381	0.00114087	0.00190146
Marvinbryantia	0.952381	0.00114087	0.00190146
Streptococcus	0.928571	0.00223214	0.00279018
Eubacterium_ventriosum_group	0.928571	0.00223214	0.00279018
Acetitomaculum	0.904762	0.00456349	0.00456349
Monoglobus	0.904762	0.00456349	0.00456349

## Sheet: Table S6
Immune homeostasis and oxidative parameters in the lungs, gut, and plasma of uninfected DA and AO rats
One-way ANOVA with Tukey's post hoc comparison	DA uninfected	DA uninfected		AO uninfected	AO uninfected
Examined parameters	Water	Antibiotic	p- value	Water	Antibiotic	p- value	p-value DA vs AO (Water)	p-value DA vs AO (Antibiotic)	Partial eta-squared	Observed power (alpha= 0.05)
Lungs
Cytokine level (pg/ml)
IL-1β	368.4 ± 154.9	643.8 ± 203.1	0.01	595.7 ± 184.6	559.3 ± 171.7	0.97	0.043	0.731	0.299156	0.812893
IL-6	478.8 ± 93.8	383.6 ± 143.0	0.46	326.3 ± 177.0	283.3 ± 140.1	0.91	0.108	0.423	0.245471	0.687489
TNF	58.9 ± 6.6	87.7 ± 21.3	0.002	62.5 ± 12.9	73.7 ± 17.4	0.409	0.957	0.222	0.405831	0.958506
IFN-γ	37.0 ± 5.8	40.3 ± 11.0	0.915	48.3 ± 9.6	44.0 ± 16.1	0.831	0.137	0.88	0.157798	0.43579
IL-17	175.3 ± 32.7	144.4 ± 24.2	0.311	176.2 ± 58.3	172.2 ± 27.8	0.995	0.999	0.401	0.135557	0.369943
IL-10	291.5 ± 75.2	272.1 ± 71.0	0.954	251.0 ± 89.2	245.0 ± 95.0	0.999	0.705	0.999	0.058029	0.162768
MPO Activity(U/ml)	0.47 ± 0.08	0.57 ± 0.13	0.16	0.32 ± 0.09	0.40 ± 0.09	0.337	0.007	0.0002	0.54055	0.998169
Lungs
GSH (μM/mg proteins)	309.6 ± 7.8	397.0 ± 19.3	0.009	311.8 ± 22.8	359.1 ± 33.5	0.315	0.999	0.482	0.450939	0.918461
GST (U/mg proteins)	114.2 ± 9.8	117.2 ± 5.8	0.995	170.7 ± 14.4	182.5 ± 6.8	0.751	0.0006	0.0002	0.661302	0.99997
CAT (U/mg proteins)	53.0 ± 8.6	53.8 ± 7.8	0.999	50.3 ± 12.4	48.1 ± 9.4	0.999	0.905	0.796	0.0483327	0.125947
MDA (nM/mg proteins)	3.9 ± 0.4	3.6 ± 0.1	0.811	3.9 ± 0.3	3.8 ± 0.3	0.987	0.992	0.833	0.0513721	0.147625
Regional mediastinal lymph nodes
IFN-γ (2-ΔCt)	0.008 ± 0.001	0.012 ± 0.002	0.054	0.009 ± 0.004	0.012 ± 0.002	0.375	0.663	0.999	0.346088	0.723013
IL-17 (2-ΔCt)	0.002 ± 0.000	0.002 ± 0.000	0.098	0.001 ± 0.000	0.001 ± 0.000	0.447	0.0002	0.0002	0.922724	1
IL-10 (2-ΔCt)	0.033 ± 0.005	0.038 ± 0.004	0.196	0.030 ± 0.006	0.019 ± 0.004	0.164	0.031	0.0002	0.755361	0.999999
Gut
Relative cecal mass	1.74 ± 0.28	5.43 ± 1.74	0.0002	1.82 ± 0.54	5.53 ± 1.37	0.0002	0.998	0.997	0.768866	1
Cytokine level (pg/ml)
Duodenum
IL-1β	63.0 ± 15.9	62.5 ± 37.2	0.999	159.6 ± 37.6	178.3 ± 43.6	0.629	0.0002	0.0002	0.748125	1
IL-6	75.0 ± 26.5	101.4 ± 13.3	0.131	92.0 ± 17.4	94.0 ± 40.6	0.998	0.479	0.921	0.145409	0.426419
TNF	59.7 ± 15.2	65.8 ± 18.5	0.8	65.6 ± 13.8	69.7 ± 12.8	0.93	0.815	0.939	0.0656875	0.191932
IFN-γ	118.0 ± 10.9	128.1 ± 16.4	0.229	137.3 ± 6.5	156.7 ± 11.0	0.004	0.004	0.0002	0.654175	0.999999
IL-17	414.8 ± 41.5	408.3 ± 55.4	0.99	501.6 ± 45.1	496.3 ± 50.5	0.995	0.002	0.001	0.512635	0.998168
IL-10	65.2 ± 13.5	94.0 ± 29.7	0.341	143.8 ± 60.8	93.8 ± 33.7	0.03	0.0005	0.999	0.410589	0.972973
Ileum
IL-1β	120.0 ± 20.5	103.0 ± 17.4	0.8	160.8 ± 24.6	144.0 ± 81.1	0.819	0.15	0.167	0.264002	0.751648
IL-6	136.2 ± 18.8	132.1 ± 57.8	0.997	169.0 ± 31.7	167.0 ± 69.3	0.999	0.416	0.389	0.141055	0.399482
TNF	38.3 ± 12.7	65.8 ± 27.6*	0.03	47.1 ± 22.8	48.3 ± 17.1	0.999	0.775	0.274	0.231717	0.668707
IFN-γ	100.0 ± 15.4	136.5 ± 54.4	0.065	105.6 ± 23.0	100.0 ± 16.7	0.981	0.979	0.078	0.22772	0.657737
IL-17	118.5 ± 21.2	310.2 ± 96.0	0.0002	297.3 ± 39.7	511.1 ± 107.2	0.0002	0.0002	0.0002	0.815632	1
IL-10	75.0 ± 20.9	74.7 ± 19.5	0.1	106.6 ± 18.3	95.2 ± 29.7	0.675	0.015	0.196	0.332384	0.886239
Cecum
IL-1β	396.7 ± 48.7	415.8 ± 80.7	0.851	490.0 ± 36.3	447.5 ± 38.3	0.299	0.002	0.551	0.35498	0.927008
IL-6	250.0 ± 33.0	225.8 ± 42.2	0.54	286.9 ± 47.5	287.9 ± 38.5	0.999	0.189	0.008	0.347526	0.918157
TNF	121.8 ± 23.7	126.7 ± 7.7	0.972	132.8 ± 35.3	147.1 ± 28.5	0.602	0.766	0.297	0.14796	0.434418
IFN-γ	292.9 ± 36.6	323.8 ± 36.3	0.271	266.7 ± 23.6	364.3 ± 50.7	0.0002	0.414	0.0948	0.540596	0.999338
IL-17	348.1 ± 190.1	562.4 ± 84.5	0.002	470.4 ± 27.3	573.5 ± 108.2	0.216	0.108	0.997	0.43027	0.982235
IL-10	120.0 ± 25.2	151.8 ± 21.8	0.08	151.7 ± 15.5	184.4 ± 44.6	0.068	0.082	0.069	0.444146	0.987109
Colon
IL-1β	235.0 ± 31.5	240.0 ± 58.5	0.997	273.1 ± 48.9	340.8 ± 70.4	0.038	0.396	0.001	0.43794	0.985081
IL-6	205.6 ± 53.1	247.5 ± 71.4	0.694	227.5 ± 108.5	375.0 ± 101.6	0.003	0.939	0.01	0.426099	0.980518
TNF	73.3 ± 17.8	82.7 ± 16.5	0.659	93.3 ± 12.6	91.1 ± 24.4	0.993	0.083	0.725	0.192045	0.57135
IFN-γ	128.6 ± 38.5	169.4 ± 46.6	0.334	183.3 ± 71.3	197.2 ± 54.5	0.937	0.12	0.653	0.224388	0.665817
IL-17	270.9 ± 67.5	290.1 ± 82.0	0.934	286.0 ± 91.5	333.3 ± 53.3	0.507	0.969	0.557	0.114637	0.320431
IL-10	93.3 ± 12.9	105.5 ± 15.3	0.522	146.6 ± 21.9	165.0 ± 26.9	0.179	0.0002	0.0002	0.732878	1
Mesenteric lymph nodes
Number of cells (×106)	54.4 ± 20.4	43.9 ± 11.3	0.53	70.8 ± 11.5	63.2 ± 23.7	0.761	0.173	0.081	0.294883	0.834622
IFN-γ (2-ΔCt)	0.005 ± 0.002	0.018 ± 0.003	0.0002	0.004 ± 0.001	0.007 ± 0.001	0.04	0.944	0.0002	0.904101	1
IL-17 (2-ΔCt)	0.002 ± 0.000	0.002 ± 0.000	0.95	0.001 ± 0.000	0.002 ± 0.000	0.0002	0.003	0.146	0.707522	0.999949
IL-10 (2-ΔCt)	0.018 ± 0.008	0.018 ± 0.007	0.999	0.018 ± 0.007	0.018 ± 0.001	0.997	1	0.999	0.391476	0.811564
Colon
GSH (μM/mg proteins)	85.0 ± 23.3	84.0 ± 20.3	0.999	128.5 ± 25.7	146.6 ± 31.9	0.459	0.0007	0.0003	0.605727	0.9995
GST (U/mg proteins)	35.6 ± 4.6	35.1 ± 4.7	0.999	47.8 ± 6.5	36.2 ± 4.3	0.264	0.231	0.998	0.193645	0.452025
CAT (U/mg proteins)	22.3 ± 1.7	26.6 ± 2.5	0.563	30.6 ± 3.1	24.1 ± 2.4	0.169	0.061	0.848	0.196764	0.585588
MDA (nM/mg proteins)	5.9 ± 0.6	5.5 ± 0.5	0.921	5.8 ± 0.6	5.0 ± 0.4	0.535	0.999	0.85	0.0807595	0.225324
Peripheral blood
Leukocytes (× 109/l)	5.8 ± 1.9	4.7 ± 2.0	0.479	3.0 ± 1.2	3.1 ± 0.5	0.999	0.01	0.187	0.404889	0.941757
Lymphocytes (× 109/l)	49.0 ± 13.1	61.2 ± 7.4	0.069	35.5 ± 5.5	42.1 ± 14.6	0.612	0.079	0.007	0.508354	0.9934
Neutrophils (× 109/l)	48.0 ± 12.8	36.1 ± 7.2	0.07	60.1 ± 5.3	53.4 ± 14.6	0.583	0.117	0.013	0.48265	0.987337
Monocytes (× 109/l)	1.5 ± 0.3	1.2 ± 0.3	0.352	1.6 ± 0.4	1.7 ± 0.5	0.984	0.949	0.104	0.217001	0.572638
Eosinophils (× 109/l)	1.3 ± 0.5	1.4 ± 0.4	0.988	2.0 ± 0.7	2.3 ± 0.8	0.757	0.133	0.03	0.369096	0.901096
Basophils (× 109/l)	0.4 ± 0.1	0.3 ± 0.2	0.311	0.3 ± 0.1	0.4 ± 0.1	0.759	0.854	0.322	0.140593	0.357874
Erythrocytes (× 1012/l)	8.2 ± 0.3	8.2 ± 0.2	0.999	8.2 ± 0.6	8.5 ± 0.8	0.694	0.999	0.738	0.0570058	0.151196
Hemoglobin (g/l)	147.6 ± 5.0	147.0 ± 3.9	0.992	151.6 ± 4.7	152.5 ± 6.5	0.983	0.393	0.143	0.231472	0.612246
Hematocrit (%)	0.45 ± 0.01	0.44 ± 0.02	0.954	0.46 ± 0.02	0.48 ± 0.02	0.137	0.236	0.001	0.513846	0.994324
Thrombocytes (× 109/l)	782.8 ± 35.1	753.2 ± 19.9	0.906	857.6 ± 26.0	802.5 ± 66.2	0.933	0.402	0.05	0.550388	0.99816
Plasma cytokines
IL-6 (pg/ml)	34.3 ± 10.6	43.6 ± 16.4	0.517	35.0 ± 18.7	56.7 ± 11.2	0.011	0.999	0.204	0.327008	0.87787
TNF (pg/ml)	58.6 ± 7.9	54.2 ± 13.1	0.929	50.0 ± 21.9	49.0 ± 16.8	0.999	0.642	0.885	0.0651468	0.185008
IL-17(pg/ml)	108.0 ± 24.9	135.8 ± 16.2	0.056	108.0 ± 23.0	126.5 ± 27.0	0.281	1	0.798	0.261144	0.744752

## Sheet: Table S7
The effect of antibiotic treatment on the fungal burden in the lungs of infected DA and AO rats
One-way ANOVA with Tukey's post hoc comparison
examined parameters	DA infected	DA infected		AO infected	AO infected
lungs	Water	Antibiotic	p-value	Water	Antibiotic	p-value	p-value DA vs AO (Water)	p-value DA vs AO (Antibiotic)	Partial eta-squared	Observed power (alpha=0.05)
CFU/g	114.1 ± 44.6	883.0 ± 484	0.0002	526.2 ± 335.8	1369.7 ± 766.7	0.0002	0.049	0.019	0.546641	1

## Sheet: Table S8
Immune homeostasis and oxidative parameters in the lungs, gut, and plasma of infected DA and AO rats
One-way ANOVA with Tukey's post hoc comparison
examined parameters	DA infected	DA infected		AO infected	AO infected
Lungs	Water	Antibiotic	p-value	Water	Antibiotic	p-value	p-value DA vs AO (Water)	p-value DA vs AO (Antibiotic)	Partial eta-squared	Observed power (alpha=0.05)
Cytokine level (pg/ml)
IL-1β	378.6 ± 131.0	615.1 ± 179.5	0.03	386.8 ± 211.7	403.6 ± 184.6	0.997	0.999	0.05	0.280066	0.819016
IL-6	392.8 ± 192.4	253.3±77.1	0.054	200.9 ± 94.0	180.7 ± 55.0	0.98	0.005	0.512	0.392895	0.947992
TNF	48.0 ± 14.3	55.5 ± 19.7	0.795	46.9 ± 22.3	57.7 ± 8.3	0.486	0.999	0.992	0.0859319	0.239226
IFN-γ	63.0 ± 10.2	68.5 ± 20.0	0.824	60.4 ± 11.1	66.0 ± 11.5	0.804	0.975	0.979	0.0623435	0.167698
IL-17	205.5 ± 20.9	271.8 ± 49.6	0.01	229.8 ± 48.1	249.2 ± 32.3	0.72	0.592	0.619	0.312096	0.822381
IL-10	247.8 ± 72.1	262.6 ± 77.1	0.96	177.5 ± 50.3	229.8 ± 44.3	0.267	0.098	0.653	0.273058	0.737909
GSH (μM/mg proteins)	321.6 ± 13.1	350.4 ± 23.8	0.874	335.2 ± 24.2	378.9 ± 46.9	0.641	0.984	0.866	0.0692257	0.207204
GST (U/mg proteins)	93.45 ± 10.9	104.81 ± 15.0	0.935	158.22 ± 14.57	148.34 ± 20.3	0.956	0.01	0.13	0.33991	0.908379
CAT (U/mg proteins)	47.68 ± 14.12	46.31 ± 9.70	0.994	49.25±11.73	50.44 ±1 2.75	0.996	0.991	0.853	0.0218439	0.0916153
MDA (nM/mg proteins)	3.7 ± 0.3	3.8 ± 0.3	0.985	4.3±0.2	4.5±0.3	0.936	0.289	0.208	0.178315	0.575568
Regional mediastinal lymph nodes
IFN-γ (2-ΔCt)	0.011 ± 0.000	0.025 ± 0.003	0.022	0.049 ± 0.016	0.024 ± 0.009	0.0002	0.0002	0.994	0.743894	1
IL-17 (2-ΔCt)	0.003 ± 0.001	0.002 ± 0.001	0.259	0.003 ± 0.000	0.004 ± 0.001	0.01	0.999	0.0002	0.5463	0.994288
IL-10 (2-ΔCt)	0.038 ± 0.002	0.051 ± 0.003	0.045	0.030 ± 0.016	0.032 ± 0.010	0.989	0.373	0.001	0.539094	0.993038
Colon
Cytokine level (pg/ml)
Duodenum
IL-1β	69.0±14.3	107 ± 34.4	0.314	137.9 ± 29.2	177.5 ± 85.7	0.253	0.016	0.01	0.442765	0.989177
IL-6	93.8 ± 18.6	80.7 ± 37.5	0.866	96.3 ± 51.3	128.3 ± 32.6	0.223	0.999	0.03	0.214069	0.653269
TNF	73.7 ± 28.5	69.2 ± 8.2	0.929	55.5 ± 6.4	57.0 ± 17.2	0.996	0.08	0.325	0.218017	0.664592
IFN-γ	133.4±7.1	116.1 ± 13.2	0.004	165.3 ± 9.9	148.3 ± 9.9	0.003	0.0002	0.0002	0.805427	1
IL-17	487.5 ± 24.7	391.4 ± 44.1	0.0008	676.1 ± 70.6	484.0 ± 47.1	0.0002	0.0002	0.002	0.851215	1
IL-10	76.8 ± 15.7	107.5 ± 37.0	0.371	147.5 ± 71.5	143.8 ± 60.8	0.606	0.067	0.143	0.306666	0.869421
Ileum
IL-1β	107.0 ± 17.7	136.2 ± 13.4	0.049	157.5 ± 39.1	186.9 ± 16.7	0.043	0.0005	0.0003	0.626276	0.999995
IL-6	126.0 ± 14.5	150.0 ± 30.5	0.205	147.1 ± 27.6	178.1 ± 29.5	0.053	0.305	0.091	0.36036	0.941184
TNF	48.0 ± 16.6	60.6 ± 16.9	0.244	42.2 ± 4.0	51.7 ± 18.1	0.46	0.816	0.511	0.216742	0.660953
IFN-γ	120.8 ± 53.9	163.2 ± 42.4	0.073	83.3 ± 14.4	91.7 ± 33.0	0.955	0.134	0.0007	0.483039	0.996423
IL-17	188.3 ± 22.5	254.0 ± 47.0	0.043	432.5 ± 108.6	555.6 ± 76.7	0.002	0.0002	0.0002	0.833427	1
IL-10	84.0 ± 16.0	84.6 ± 17.4	0.999	93.8 ± 26.4	100.3 ± 9.2	0.848	0.647	0.226	0.140755	0.425035
Cecum
IL-1β	389.2 ± 89.1	446.1 ± 81.3	0.343	517.1±75.3	525.0 ± 53.6	0.995	0.003	0.093	0.392498	0.967162
IL-6	225.0 ± 62.1	291.3 ± 64.7	0.062	311.3±56.9	303.0 ± 41.5	0.987	0.009	0.964	0.292102	0.843072
TNF	162.7 ± 40.4	156.1 ± 25.7	0.963	127.0±32.0	140.9 ± 26.1	0.732	0.066	0.669	0.201724	0.616953
IFN-γ	278.6 ± 40.5	297.4 ± 63.3	0.807	287.0±36.1	358.3 ± 41.8	0.007	0.978	0.026	0.350555	0.930909
IL-17	559.3 ± 141.3	505.6 ± 100.9	0.569	567.7±37.5	607.4 ± 73.4	0.755	0.997	0.071	0.167703	0.511444
IL-10	110.0 ± 37.5	141.2 ± 38.7	0.154	160.0±32.0	143.0 ± 16.1	0.62	0.008	0.999	0.270583	0.798628
Colon
IL-1β	358.0 ± 132.6	384.4 ± 92.8	0.919	339.4 ± 64.3	376.7 ± 78.9	0.79	0.97	0.997	0.0453065	0.144896
IL-6	200.0 ± 62.2	293.8 ± 51.7	0.004	272.9 ± 56.9	344.2 ± 54.7	0.03	0.031	0.18	0.49755	0.997734
TNF	91.3 ± 12.3	83.9 ± 20.6	0.794	83.3 ± 22.2	88.9 ± 13.8	0.893	0.757	0.919	0.0406572	0.13368
IFN-γ	166.7 ± 50.0	162.5 ± 82.0	0.998	163.3 ± 21.1	188.1 ± 41.5	0.412	0.999	0.691	0.0457179	0.145903
IL-17	437.0 ± 182.6	317.5 ± 105.7	0.112	362.2 ± 81.6	289.7 ± 79.0	0.473	0.475	0.944	0.214157	0.653524
IL-10	80.0 ± 14.4	134.0 ± 11.4	0.0002	140.0 ± 31.8	139.6 ± 23.6	0.999	0.0002	0.936	0.597316	0.999969
